# Supplementary material for: Depot-Specific White Adipose Tissue Remodeling Supports Non-Thermogenic Metabolic Homeostasis During Shallow Hibernation in Raccoon Dogs
Source: Int J Mol Sci. 2026 Jun 22;27(12):5611. doi: 10.3390/ijms27125611 (PMC13299191; doi:10.3390/ijms27125611)
Supplement: Supplementary file 1 [file ijms-27-05611-s001.zip]

Archive with 1 entries (1 files):
- ijms-4382099-supplementary.pdf
